# Supplementary material for: Interaction of Pestiviral E1 and E2 Sequences in Dimer Formation and Intracellular Retention
Source: Int J Mol Sci. 2021 Jul 6;22(14):7285. doi: 10.3390/ijms22147285 (PMC8306095; doi:10.3390/ijms22147285)
Supplement: Supplementary file 1 [file ijms-22-07285-s001.zip]

Archive with 3 entries (2 files):
- ijms-1266080-suppl/
- ijms-1266080-suppl/ijms-1266080-suppl-resubmitetd.pptx
- ijms-1266080-suppl/ijms-1266080-suppl-submitted.pdf
